# Supplementary material for: The Bioaccessibility and Bioavailability of Pentachlorophenol in Five Animal-Derived Foods Measured by Simulated Gastrointestinal Digestion
Source: Foods. 2024 Apr 19;13(8):1254. doi: 10.3390/foods13081254 (PMC11049475; doi:10.3390/foods13081254)
Supplement: Supplementary file 1 [file foods-13-01254-s001.zip]

Archive with 1 entries (1 files):
- foods-2935410-supplementary.pdf
